# Supplementary material for: Application of Transfer Entropy Measure to Characterize Environmental Sounds in Urban and Wild Parks
Source: Sensors (Basel). 2025 Feb 10;25(4):1046. doi: 10.3390/s25041046 (PMC11859987; doi:10.3390/s25041046)
Supplement: Supplementary file 1 [file sensors-25-01046-s001.zip]

Archive with 1 entries (1 files):
- sensors-3412567-supplementary.pdf
